# Supplementary material for: The Realization of Scalar Inferences: Context Sensitivity without Processing Cost
Source: PLoS One. 2013 May 16;8(5):e63943. doi: 10.1371/journal.pone.0063943 (PMC3655969; doi:10.1371/journal.pone.0063943)
Supplement: File S1 — Stimuli. List of stimuli used in the experiments. Stimuli for target sentences are shown on the first tab; stimuli for filler sentences are shown on the second tab. (XLS) [file pone.0063943.s001.xls]

## Sheet: Critical stimuli
Segment 1	Segment 2 (first half)	Segment 2 (second half)	Segment 3	Segment 5	Segment 6	Segment 7	Segment 8	Segment 9	Segment 10	Segment 11	Segment 12	Comprehension question	Correct choice	Incorrect choice
Mary was preparing to throw a party for John's relatives.	She asked John whether	were staying in his apartment.	John said that	were.	He added	that	the rest	would be	staying	in a hotel.		Who was Mary throwing a party for?	John's relatives	Her co-workers
Bill took out the fancy candles from the drawer.	He asked Claire whether	should be lit for dinner.	Claire said that	should.	She added	that	the rest	would be	needed	later.		What were Bill and Claire lighting the candles for?	Dinner	A birthday cake
Susie heard Matthew's friends at the door.	She asked him whether	were going to the movie with him.	Matthew said that	were.	He added	that	the rest	would be	too	busy.		Whose friends were at the door?	Matthew's	Susie's
The zookeeper was going to do a routine check-up on the lions.	He asked Robbie whether	had been fed that morning.	Robbie said that	had.	He added	that	the rest	would be	fed	in the afternoon.		Who was going to check up on the lions?	The zookeeper	Robbie
In the store, Sally was unpacking the new shipment of shoes.	She asked Tiffany whether	should be marked on sale.	Tiffany said that	should.	She added	that	the rest	would be	at	full price.		What was in the shipment?	Shoes	Pants
Mrs. Myers was worried that her students weren't ready for the test.	She asked the Mr. Robbins whether	had to take the test.	Mr. Robbins said that	did.	He added	that	the rest	would be	able to	take it	the next weekend.	Who was worried about their students?	Mrs. Myers	Mr. Robbins
Trevor was curious about the professors' summer breaks.	He asked Dr. Johnson whether	would be going out of town.	Dr. Johnson said that	would.	He added	that	the rest	would be	around	all summer.		What break did Trevor ask about?	Summer break	Winter break
The local papers were all covering Jason's press conference.	Jason asked his publicist Sally whether	would run a front-page story.	Sally said that	would.	She added	that	the rest	would be	running	other stories.		Where were some of the papers going to run the story?	The front page	The editorials section
Terry and his coach Rick were discussing top runners from the area.	Terry asked Rick whether	would be at the race.	Rick said that	would.	He added	that	the rest	would be	resting	for the championships.		What's the coach's name?	Rick	Terry
Lydia was trying to choose one of the kittens from her friend Kim's pet store.	She asked Kim if	had gotten their shots yet.	Kim said that	had.	She added	that	the rest	would be	getting them	later.		What was the mother concerned about?	Whether the kittens had shots	Whether the kittens were spayed
Justin wanted to find out which of Mike's desserts he could eat.	He asked Mike whether	could be made gluten free.	Mike said that	could.	He added	that	the rest	would be	hard to do	that way.		What can't Justin eat?	Gluten	Dairy
Kurt and Brooke were thinking of selling their movies at a yard sale.	Brooke asked Kurt whether	were all right to sell.	Kurt said that	were.	He added	that	the rest	would be	inappropriate	for kids.		Why couldn't Kurt sell some of the movies?	Inappropriate for kids	Too unpopular
Jenna and Alex were making cupcakes.	Jenna asked Alex whether	were ready to be frosted.	Alex said that	were.	He added	that	the rest	would be	ready	soon.		When would the cupcakes be ready?	Soon	Not for a while
Lyle was driving to meet his friends at the restaurant.	He asked Sarah whether	were already at the table.	Sarah said that	were.	She added	that	the rest	would be	there	in five minutes.		When were the rest of the friends arriving?	Five minutes	Fifteen minutes
The students had prepared for the final presentation.	Allie asked Margaret whether	were supposed to present today.	Margaret said that	were.	She added	that	the rest	would be	presenting	on Thursday.		When would the next day of presentations be?	Thursday	Monday
Darren knew his relatives would come for his birthday.	Darren asked his mother, Sally, whether	would be giving him clothes.	Sally said that	would.	She added	that	the rest	would be	sending him	electronics.		What was Darren getting presents for?	Birthday	Christmas
Molly was looking at apartments.	She asked the agent Sally whether	would be available next month.	Sally said that	would.	She added	that	the rest	would be	available	in August.
Ryan had moved to a new town and was curious about the radio stations there.	He asked John whether	would play classic rock hits.	John said that	would.	He added	that	the rest	would be	only	country music.
The rock band was choosing cities to visit on their next tour.	They asked their manager Mary whether	would have good venues available.	Mary said that	would.	She added	that	the rest	would be	booked	during the tour.
Alex was perusing the breakfast cereals at the grocery store.	He asked Carrie whether	had high levels of sugar.	Carrie said that	did.	She added	that	the rest	would be	healthier	but	not as tasty.
The kids in the first grade class were getting antsy.	Kim asked Mrs. Brady whether	could go outside for recess.	Mrs. Brady said that	could.	She added	that	the rest	would be	staying inside	to do	make-up work.
The soccer players were all training very hard.	Eric asked Jack whether	would go to the tournament.	Jack said that	would.	He added	that	the rest	would be	staying	in town.
The clothing store just received a shipment of jeans.	Jared asked Erica whether	should be displayed out front.	Erica said that	should.	She added	that	the rest	would be	kept	in the back	for now.
Mrs. Landman was looking at laptops for her grandson.	She asked the employee Larry whether	were easy to carry around.	Larry said that	were.	He added	that	the rest	would be	pretty heavy	to carry	to classes.
Abby was taking her mom to meet her roommates.	Her mom asked Abby whether	would be home right now.	Abby said that	would.	She added	that	the rest	would be	at work	or in class.
Alexa was looking at the puppies at the shelter..	She asked the employee Stephen whether	would grow into large dogs.	Stephen said that	would.	He added	that	the rest	would be	small	when full-grown.
Eric was preparing to travel in Italy with his classmates.	Eric's mom asked him whether	had been to Europe before.	Eric said that	had.	He added	that	the rest	would be	nervous about	traveling abroad.
Carrie and Tim were comparing venues for their upcoming wedding.	Carrie asked Tim whether	would accommodate so many guests.	Tim said that	would.	He added	that	the rest	would be	crowded	with	that many people.
Lana was watching episodes of her favorite sitcom on her day off.	Ashley asked her whether	lasted less than an hour..	Lana said that	did.	She added	that	the rest	would be	too rushed	that way.
Arthur had set up tables for the garage sale..	Sarah asked him whether	would display the nice dishes.	Arthur said that	would.	He added	that	the rest	would be	too	unstable.
Brian had hired several new people to work at his restaurant.	The chef asked him whether	would work in the kitchen.	Brian said that	would.	He added	that	the rest	would be	servers	in the dining room.
Josh wanted to talk about the new movie with his co-workers.	He asked his co-worker Seth whether	had seen the movie yet.	Seth said that	had.	He added	that	the rest	would be	mad	if Josh	gave away spoilers.
David and Brandon were looking at upcoming video games in the magazine.	David asked Brandon whether	would have a multiplayer mode.	Brandon said that	would.	He added	that	the rest	would be	single player	only.
Andrea was looking at computers in the store.	She asked the clerk Tom whether	came with webcams built in.	Tom said that	did.	He added	that	the rest	would be	able to use	a USB webcam.
Molly and Tony were hosting a dinner party for Tony's classmates.	Molly asked Tony whether	were allergic to any foods.	Tony said that	were.	He added	that	the rest	would be	able to eat	anything.
Max and Aaron were getting ready to host prospective students.	Max asked Aaron whether	needed rides from the airport.	Aaron said that	did.	He added	that	the rest	would be	driving	themselves.
Dr. Jones was scheduling end-of-semester meetings.	The secretary asked him whether	would be in the afternoon.	Dr. Jones said that	would.	He added	that	the rest	would be	early	in the morning.
Tracy and Mark were trying to choose a restaurant downtown for their rehearsal dinner.	Mark asked Tracy whether	were open on the weekends.	Tracy said that	were.	She added	that	the rest	would be	closed	at that time.
Jason and Perry were ordering computers for the new lab.	Perry asked Jason whether	would have an Internet connection.	Jason said that	would.	He added	that	the rest	would be	for offline work	only.
Donna and Martha were discussing the rooms of the new house.	Donna asked Martha whether	would need to be wallpapered.	Martha said that	would.	She added	that	the rest	would be	painted	instead.
Brian had just finished checking the bikes in Tom's garage.	Tom asked Brian whether	needed to get a tune-up.	Brian said that	did.	He added	that	the rest	would be	fine	for	another few months.
Jim and Breanna were thinking of inviting their classmates to the movie theater.	Jim asked Breanna whether	were interested in artsy movies.	Breanna said that	were.	She added	that	the rest	would be	bored	at those movies.
Paul and Deb were trying to decide which gym to go to.	Paul asked Deb whether	had discounts for college students.	Deb said that	did.	She added	that	the rest	would be	at	full price.
Greg was trying to choose which wine to order with dinner.	He asked the waitress Michelle whether	would go well with fish.	Michelle said that	would.	She added	that	the rest	would be	too sweet	for that.
Ed and Hillary were considering several universities for grad school.	Hillary asked Ed whether	were very competitive in admissions.	Ed said that	were.	He added	that	the rest	would be	easy	to get into.
Stan and Marilyn were trying to decide what type of tree to plant.	Stan asked Marilyn whether	would grow well in shade.	Marilyn said that	would.	She added	that	the rest	would be	better off	in full sun.
Quinn and Chase were thinking about going to one of the season's ball games.	Quinn asked Chase whether	were scheduled for the afternoon.	Chase said that	were.	He added	that	the rest	would be	played	at night.
Andy and Lisa were moving some pieces of furniture.	Lisa asked Andy whether	would fit in his car.	Andy said that	would.	He added	that	the rest	would be	too big	for his car.

## Sheet: Filler stimuli
Type	Segment 1	Segment 2	Segment 3	Segment 4	Segment 5	Segment 6	Segment 7	Segment 8	Segment 9	Segment 10	Segment 11	Segment 12	Comprehension question	Correct choice	Incorrect choice
filler-all-some	The student was concerned about the exams for this class.	He asked the teacher whether all of them had essay questions.	The teacher said that	some of them	did.	She added	that	he should	prepare carefully	beforehand.			What was the student concerned about?	The exams	The final project
filler-all-some	Arnold was excited to meet the new students in the department.	He asked his professor whether all of them were out-of-state.	The professor said that	some of them	were.	She added	that	there were even	several	international students.			Were any new international students coming to the department?	Yes	No
filler-all-some	Marty was trying to pick an ice cream flavor at the ice cream shop.	He asked the worker whether all of them were low-fat.	The worker said that	some of them	were.	He added	that	his favorite flavor	was	rainbow sherbet.			Who was getting ice cream?	Marty	Jim
filler-all-some	Laurie was at the store on Black Friday looking at cameras.	She asked the clerk whether all of them were on sale.	The clerk said that	some of them	were.	He added	that	some	would also	come with	a free	memory card.	What did some of the cameras come with?	Memory card	Tote bag
filler-all-some	Luke took the big bag of mushrooms out of the refrigerator.	He asked Jean whether all of them were going in the salad.	Jean said that	some of them	were.	She told Luke	to	pick out	the best ones	and give them	to her.
filler-all-some	Joshua and Kelly were trying to decide which caf?? to go to to do homework.	Joshua asked Kelly whether all of them had wireless internet.	Kelly said that	some of them	did.	She added	that	what was	more important	was whether	the coffee	was good.
filler-all-some	Heather was looking at new cars at the dealership.	She asked the salesman whether all of them had built-in GPS.	The salesman said that	some of them	did.	He added	that	it is	a really convenient	feature.
filler-all-some	Erik and Jonathan were grilling some steaks.	Erik asked Jonathan whether all of them should be well-done.	Jonathan said that	some of them	should.	He added	that	most people	are not	too picky.
filler-all-some	Bill and Diane had gathered logs for a fire.	Bill asked Diane whether all of them were dry enough to burn.	Diane said that	some of them	were.	She added	that	if they	needed	to gather more	they could.
filler-all-some	Noah and Eva were playing with toys in the yard.	Noah asked Eva whether all of them were waterproof.	Eva said that	some of them	were.	She added	that	they could	take them	in the pool.
filler-all-some	Doug and Sara were lighting sparklers.	Sara asked Doug whether all of them were multi-colored.	Doug said that	some of them	were.	He added	that	multi-colored	sparklers	are	the most	popular.
filler-all-some	Susie and Becky were looking at cottages to rent.	Susie asked Becky whether all of them were right on the lake.	Becky said that	some of them	were.	She added	that	those ones	were	the most	expensive.
filler-any-some	James was curious about Maggie's pet dogs.	He asked her whether any of them could do tricks.	Maggie said that	some of them	could.	She added	that	many of	their tricks	were	quite impressive.		Who had pet dogs?	Maggie	James
filler-any-some	The coach was gathering up the volleyballs after practice.	He asked the players whether any of them were going flat.	The players said that	some of them	were.	They added	that	the nets	were also	a bit low.			How were the volleyball nets?	Too low	Just right
filler-any-some	The teachers were chaperoning the kids on the school field trip.	Before leaving, Mr. Johnson asked whether any of them had asked to go to the bathroom.	Mrs. Baker said that	some of them	had.	She added	that	she	had	to go	too.		Where were the kids?	A field trip	Vacation
filler-any-some	Teresa, a special education teacher, had a new group of students this year.	She asked her boss whether any of them had classroom assistants.	Her boss said that	some of them	did..	She added	that	the assistants	were all	highly trained.			What did Teresa teach?	Special education	Physical education
filler-any-some	Grace and Joleen were trying to decide which of their friends to ask them to help move.	Joleen asked Grace whether any of them had a pickup truck.	Grace said that	some of them	did.	She added	that	they should try	to think of	someone who	was not	very busy.
filler-any-some	Travis and Kim were trying to figure out which professor to take English from.	Travis asked Kim whether any of them gave study guides before exams.	Kim said that	some of them	did.	She added	that	she cared	more about	which professors	did not require	a final paper.
filler-any-some	Ian and Christine were trying to decide which yogurt shop to go to.	Christine asked Ian whether any of them had granola as a topping.	Ian said that	some of them	did.	He added	that	he wanted	granola	on his yogurt,	too.
filler-any-some	Adam and Johanna had been looking at new televisions.	Adam asked Johanna whether any of them would fit in their TV cabinet.	Johanna said that	some of them	would.	She added	that	they would	also need	to leave	space for	a DVD player.
filler-any-some	Lance and Olivia were thinking about visiting one of the museums in town.	Olivia asked Lance whether any of them had dinosaur exhibits.	Lance said that	some of them	did.	She added	that	they could	also	look for	a planetarium.
filler-any-some	Claire and Andrea were trying to decide which trivia team to join.	Claire asked Andrea whether any of them were any good.	Andrea said that	some of them	were.	She added	that	her old team	had won	the championship.
filler-any-some	The chef wanted to buy chicken from one of the local farms.	She asked her assistant whether any of them were certified organic.	The assistant said that	some of them	were.	He added	that	organic food	is becoming	more popular.
filler-any-some	Zach was looking at tomatoes at the farmer's market.	He asked his friend whether any of them looked ripe.	His friend said that	some of them	did.	He added	that	they should	buy	some basil,	too.
filler-all-onlysome	Ben wanted to learn about South American countries.	He asked Amy whether all of them were Spanish-speaking.	Amy said that	only some of them	were.	She added	that	many other	languages	are spoken	there,	too.	Which countries was Ben interested in?	South American countries	Asian countries
filler-all-onlysome	The little boy wanted to look at the books in the library.	He asked his mom whether all of them were picture books.	His mother said that	only some of them	were.	She added	that	the picture books	were	in the	kids' section.		What did the boy want from the library?	Books	DVDs
filler-all-onlysome	Dan was talking to his roommate Chen about people from Hong Kong.	Dan asked Chen whether all of them are bilingual in Chinese and English.	Chen said that	only some of them	are.	He added	that	it depends on	their age	and	education level.		Where is Dan's roommate from?	Hong Kong	Thailand
filler-all-onlysome	Sally was checking out books from the library.	She asked the librarian whether all of them were due the next month.	The librarian said that	only some of them	were.	She added	that	Sally	could check	the due dates	online.		How did the librarian say Sally could check the due dates?	Online	By phone
filler-all-onlysome	Jay was trying to choose which sandwich to get at the deli.	He asked whether all of them came with a soup.	The cashier said that	only some of them	did.	He added	that	the ones	that came	with soup	were indicated	on the menu.
filler-all-onlysome	Sam was looking at the books on the list for his class.	He asked his friend whether all of them were required reading.	His friend said that	only some of them	were.	She added	that	Sam	could buy them	cheaper	online.
filler-all-onlysome	Sonja and Alex were trying to decide which concert to go to.	Alex asked Sonja whether all of them were in the evening.	Sonja said that	only some of them	were.	She added	that	Alex	could choose	which one	to go to.
filler-all-onlysome	Lee and Carol wanted to buy one of the hot tubs at the store.	Lee asked Carol whether all of them could sit eight people.	Carol said that	only some of them	could.	She added	that	she did not	foresee	needing	eight seats.
filler-all-onlysome	Peter and Anne were considering presents for a baby shower.	Anne asked Peter whether all of them would work for either gender.	Peter said that	only some of them	would.	He added	that	she could	make	the final choice.
filler-all-onlysome	Tyler and Rose wanted to serve ice cream to the guests.	Rose asked Tyler whether all of them could eat dairy.	Tyler said that	only some of them	could.	He added	that	sorbet	was also	available.
filler-all-onlysome	Kylie and Lauren were trying to decide which air conditioner to buy.	Lauren asked Kylie whether all of them were environmentally friendly.	Kylie said that	only some of them	were.	She added	that	she cared	more	about	how powerful	they were.
filler-all-onlysome	Carmen and Maria were picking flowers in the garden.	Maria asked Carmen whether all of them would last for several days in a vase.	Carmen said that	only some of them	would.	She added	that	they could	always	pick more.
filler-any-onlysome	The freshman was trying to decide which English class to take.	He asked his classmate whether any of them were particularly easy.	His classmate said that	only some of them	were.	He added	that	it depends on	the teacher	.			What year was the student?	Freshman	Sophomore
filler-any-onlysome	The shopper was trying to decide which headphones to buy.	He asked the clerk whether any of them were sound-cancelling.	The clerk said that	only some of them	were.	He added	that	regular headphones	would be	just as good.			Did the clerk recommend sound-cancelling headphones?	No	Yes
filler-any-onlysome	Ellen was looking at the desserts at the buffet.	She asked the waiter whether any of them were sugar-free.	He said that	only some of them	were.	He added	that	the sugar-free	jello	was	really good.		Which dessert does the waiter recommend?	Sugar-free jello	Pudding
filler-any-onlysome	Will was trying to decide which tie to wear.	He asked Alice whether any of them went well with his suit.	She said that	only some of them	did.	She added	that	she	especially liked	the one	with	blue stripes.	Which tie did Alice like?	The blue striped one	The red one
filler-any-onlysome	Kristen and Ruth had to use one of the printers in the library.	Kristen asked Ruth whether any of them could print double-sided.	Ruth said that	only some of them	could.	She added	that	there might	be a long line	waiting	to use	those.
filler-any-onlysome	Grant and Joel were looking at pumpkins in the pumpkin patch.	Joel asked Grant whether any of them were big enough to carve for Halloween.	Grant said that	only some of them	were.	He added	that	it was	a little early	to be thinking	about Halloween	anyway.
filler-any-onlysome	Joey and Ryan wanted to eat one of the pies their mother was baking.	Ryan asked Joey whether any of them had chocolate in them.	Joey said that	only some of them	did.	He added	that	they	still needed	to bake	for a while.
filler-any-onlysome	Sylvia and Audrey were trying to decide which color nail polish to use.	Sylvia asked Audrey whether any of them were sparkly.	Audrey said that	only some of them	were.	She added	that	the purple	was	an especially pretty	color.
filler-any-onlysome	Donald and Shirley were looking at the cucumbers in the garden.	Donald asked Shirley whether any of them were big enough to pick.	Shirley said that	only some of them	were.	She added	that	the beans	were	in good shape,	though.
filler-any-onlysome	Sophie and Jack had to choose which city to visit on vacation.	Jack asked Sophie whether any of them had a famous aquariu.	Sophie said that	only some of them	did.	She added	that	she	also wanted	to visit	a botanical garden.
filler-any-onlysome	Jasper and Louise were flipping through channels on TV.	Louise asked Jasper whether any of them were showing a romantic comedy.	Jasper said that	only some of them	were.	He added	that	he	would prefer	to watch	a nature program.
filler-any-onlysome	Neil and Eileen were trying to decide which team to support.	Eileen asked Neil whether any of them had cute mascots.	Neil said that	only some of them	did.	He added	that	he	did not	care much	about	mascots.
filler-all-all	Julie realized she had forgotten to put the chocolates in the fridge.	She called her roommate and asked whether all of them had melted already.	Her roommate said that	all of them	had.	She added	that	they	had made	a mess	on the counter.		Did the chocolates melt?	Yes	No
filler-all-all	The secretary was collecting course evaluations.	She asked Lisa whether all of the evaluations had been completed.	Lisa said that	all of them	had.	She added	that	she had left	the pencils	there	for	the next section.	What did Lisa do with the pencils?	Brought them back	Left them in the room
filler-all-all	Max and Jim needed to add carrots to their big salad.	Max asked Jim whether all of them had been chopped.	Jim said that	all of them	had.	He added	that	his hands	ached	from	all the chopping.		What was Jim chopping for the salad?	Carrots	Tomatoes
filler-all-all	Sandi didn't want her cats running around during the dinner party.	She asked Ryan whether all of them had been shut in the upstairs room.	Ryan said that	all of them	had.	He added	that	he	had put	the litter box	there	as well.	Why did Sandi and Ryan put the cats upstairs?	Dinner party	Going on vacation
filler-all-all	Bill and Jorge had to mark the roads the morning of the 5K race.	Bill asked Jorge whether all of them had been marked.	Jorge said that	all of them	had.	He added	that	he	had also	set up	the water stop.		What race were Bill and Jorge setting up?	5k race	Marathon
filler-all-all	Jack was trying to choose which version of the software to buy.	He asked the saleswoman whether all of them would run on a Mac.	The saleswoman said that	all of them	would.	She added	that	someone	could	help Jack	install	the software.	What kind of computer did Jack want to run the software on?	Mac	PC
filler-all-all	Nikki was trying to convince Amy to read her favorite book series.	Amy asked Nikki whether all of them had happy endings.	Nikki said that	all of them	did.	She added	that	the stories	were	very interesting	as well.		What did Nikki like about the books?	The stories	The illustrations
filler-all-all	Mitch was showing James the photos he had taken the other day.	James asked Mitch whether all of them had been touched up.	Mitch said that	all of them	had.	He added	that	it is	usually necessary	to touch up	the lighting	a little.	What does Mitch usually touch up?	The lighting	The colors
filler-all-all	Terry was trying to choose a watch to buy.	He asked the clerk whether all of them had stopwatches.	The clerk said that	all of them	did.	He added	that	some	had	count-down timers	as well.
filler-all-all	Jackie and Rachel were talking about their co-workers.	Jackie asked Rachel whether all of them really rode their bikes to work.	Rachel said that	all of them	did.	She added	that	they were	always talking	about their bikes	around	the water cooler.
filler-all-all	Johnny's physical therapist had given him new exercises to do.	Johnny asked the physical therapist whether all of them were really necessary.	The physical therapist said that	all of them	were.	She added	that	they	would help	build up	his	back muscles.
filler-all-all	Jon was getting ready to take care of Kelly's cats for the weekend.	Jon asked Kelly whether all of them were outside cats.	Kelly said that	all of them	were.	She added	that	they still	always came	back in	when it was time	for food.
filler-all-all	The manager had many forms to sign.	He asked his secretary whether all of them were ready yet.	The secretary said that	all of them	were.	She added	that	they	had to	be finished	before	five o'clock.
filler-all-all	Paula wanted to try one of the new brands of cat food for her cat.	She asked the pet store employee whether all of them were high in protein.	The employee said that	all of them	were.	She added	that	the chicken-based	flavors	were	very popular.
filler-all-all	The teacher wanted to borrow his colleague's markers for the whiteboard.	He asked his colleague whether all of them worked.	His colleagues said that	all of them	did.	He added	that	there were also	more	in	the supply closet.
filler-all-all	Carla and Luke wanted to use one of the bright colors of paper to print flyers.	Luke asked Carla whether all of them were recyclable.	Carla said that	all of them	were.	She added	that	blue	was always	a good choice.
filler-all-all	Kristy and Jeff had picked strawberries at a farm.	Kristy asked Jeff whether all of them were gone.	Jeff said that	all of them	were.	He added	that	they	had been	delicious.
filler-all-all	Tim had watered the plants in the front yard.	His mother asked him whether all of them had actually needed watering.	Tim said that	all of them	had.	He added	that	the heat	was	really tough	on plants.
filler-all-all	Casey and Jody were washing dishes after dinner.	Jody asked Casey whether all of them could go in the dishwasher.	Casey said that	all of them	could.	He added	that	he	hated	washing dishes	by hand.
filler-all-all	Carrie was photocopying articles for her advisor.	She asked her advisor whether all of them were worth reading.	Her advisor said that	all of them	were.	She added	that	Carrie	would enjoy	them.
filler-all-all	Karen and Nick were getting the books from the reading list for their class.	Karen asked Nick whether all of them were in the university bookstore.	Nick said that	all of them	were.	He added	that	they	had both	new	and used	copies.
filler-all-all	Dustin was looking at comics at his friend's house.	He asked his friend whether all of them were classic editions.	His friend said that	all of them	were.	He added	that	they	were in	mint condition.
filler-all-all	Rick was sorting through the shoes in his closet.	He asked his son whether all of them were out of style.	His son said that	all of them	were.	He added	that	everything	his dad owned	was	out of	style.
filler-all-all	Richard and Cindy were baking potatoes for dinner.	Richard asked Cindy whether all of them were ready.	Cindy said that	all of them	were.	She added	that	the sour cream	was	already	on the table,	too.
filler-any-all	The kids were gathering up the game controllers to play video games.	They asked their mom whether any of them had batteries.	The mom said that	all of them	did.	She added	that	they	could only	play for	thirty minutes.		What were the kids going to play?	Video games	Board games
filler-any-all	Anita was trying to choose one of the French textbooks.	She asked the clerk whether any of them came with CDs.	The clerk said that	all of them	did.	She added	that	the CDs	were	very helpful.			Who did Anita ask about the books?	The clerk	Her teacher
filler-any-all	Lauren and Sally were trying to decide which mall in the city to go to on Saturday.	Lauren asked whether any of them had a good food court.	Sally said that	all of them	did.	She added	that	one	in particular	had	a great	pretzel stand.	Who was Sally going to the mall with?	Lauren	Bethany
filler-any-all	Gary and Dana had picked up some snacks at the gas station.	Dana asked Gary whether any of them would spoil in the heat.	Gary said that	all of them	would.	He added	that	they would	be	home soon,	anyway.		Where did Dana and Gary get snacks?	The gas station	The mall
filler-any-all	Derek and Sue were looking at rings at the jewelry store.	Derek asked Sue whether any of them caught her eye.	Sue said that	all of them	did.	She added	that	she	felt like	a kid	in a	candy store.	Did Julie like the rings?	Yes	No
filler-any-all	Nathan wanted eat one of the sandwiches available in the cafeteria.	He asked his coworker whether any of them were decent.	His coworker said that	all of them	were.	She added	that	the daily special	was	a turkey BLT.			Where was Nathan planning on eating?	The cafeteria	A restaurant
filler-any-all	Brad and Liz were looking at baby names in a book.	Liz asked Brad whether any of them were had historical significance.	He said that	all of them	did.	He added	that	some	were	more obscure	than	others.	What were Brad and Liz looking for names for?	A baby	A pet
filler-any-all	Spencer was thinking about countries where he could go to teach English.	He asked his girlfriend whether any of them were appealing to her.	She said that	all of them	were.	She added	that	she	was really	up for	an adventure.		Why was Spencer going abroad?	To teach English	To study
filler-any-all	Jordan was at the bookstore trying to choose a new poster to put on her wall.	She asked her roommate whether any of them would go with the colors in their room.	She said that	all of them	would.	She added	that	she	loved	the Monet print.
filler-any-all	Fred and Erin wanted to go running at one of the parks in town.	Fred asked Erin whether any of them had water fountains.	She said that	all of them	did.	She added	that	East Park	also had	restrooms.
filler-any-all	AJ and Ted wanted to try one of the new dishes at their favorite restaurant.	Ted asked AJ whether any of them sounded especially good.	AJ said that	all of them	did.	He added	that	he	did not know	which	to choose.
filler-any-all	Angela was very confused by the homework problems.	She asked Tim whether he had understood any of them.	Tim said that	he understood	all of them.	He added	that	he	would not mind	helping her	after class.
filler-any-all	Marisa and Colin wanted to buy a new showerhead at the hardware store.	Marisa asked Colin whether any of them had different pressure settings.	Colin said that	all of them	did.	He added	that	they	came in	metal	or plastic,	too.
filler-any-all	Kate was looking at the cat toys at the pet store.	She asked the salesman whether any of them had catnip in them.	He said that	all of them	did.	He added	that	the toy mice	were	very popular.
filler-any-all	Kathryn was trying to choose a picture book to read before bed.	She asked her big sister whether any of them were about animals.	Her big sister said that	all of them	were.	She added	that	her favorite	was	about	a dog.
filler-any-all	Lara and Joseph were considering which topping to get on their pizza.	Joseph asked Lara whether any of them would go well with green peppers.	Lara said that	all of them	would.	She added	that	she	felt like	mushrooms,	too.
filler-any-all	Heath and Steven were looking at new video game systems.	Steven asked Heath whether any of them were better than his old system.	Heath said that	all of them	were.	He added	that	the real issue	was	which one	had	the best games.
filler-any-all	Brendan and Everett had to pick which towels to bring to the beach.	Brendan asked Everett whether any of them were extra long.	Everett said that	all of them	were.	He added	that	they	should bring	a few	extras.
filler-any-all	Ernest and Nancy were trying to decide which buffet to go to.	Nancy asked Ernest whether any of them had a student discount.	Ernest said that	all of them	did.	He added	that	they	should choose	the one	that	was closest.
filler-any-all	Lola and Danny had picked up some avocados at the store.	Danny asked Lola whether any of them were ripe enough to eat.	Lola said that	all of them	were.	She added	that	they	should make	guacamole.
filler-any-all	Gabby was trying to decide which flavor of pudding to make for dessert.	She asked her father whether any of them sounded good to him.	He said that	all of them	did.	He added	that	he	would be	happiest	with	tapioca.
filler-any-all	Adrienne and Maddie wanted to take the canoe out on one of the lakes near their house.	Maddie asked Adrienne whether any of them had snapping turtles.	Adrienne said that	all of them	did.	She added	that	they would	be safe	in the canoe	regardless.
filler-any-all	Melissa wanted soft serve from one of the local ice cream shops.	She asked her mother whether any of them had sprinkles.	Her mother said that	all of them	did.	She added	that	she	liked	sprinkles,	too.
filler-any-all	Nico and has friends were trying to decide which of their cars to take to the concert.	Nico asked whether any of them had air conditioning.	His friend Pat said that	all of them	did.	He added	that	his own car	was	low	on gas.
filler-noquantifier-otherquantifiers	Stephanie loved the stones in Jim's rock collection.	She asked him whether they were from nearby.	Jim said that	many of them	were.	He added	that	the rest	he had	gotten	while traveling.		What did Jim have a collection of?	Stamps	Rocks
filler-noquantifier-otherquantifiers	Anthony was thinking of joining his friend Tad's intramural soccer team.	Anthony asked Tad whether the players were very experienced.	Tad said that	many of them	were.	He added	that	the rest	were new	but	had already	improved a lot.	How were the new players in the team doing?	They had improved.	They had made no progress.
filler-noquantifier-otherquantifiers	Jake and Charlie were talking about the bars in town.	Charlie asked whether they had happy hours.	Jake said that	many of them	did.	He added	that	the rest	had	various	other specials.
filler-noquantifier-otherquantifiers	Joe was on a college tour.	He asked the tour guide Gorden whether the classes there were discussion-based.	Gordon said that	many of them	were.	He added	that	the rest	were	labs or lectures,	but	very interesting.
filler-noquantifier-otherquantifiers	Hillary was visiting a college and was interested in the restaurants in town.	She asked an older student whether they used local suppliers.	The student said that	many of them	did.	He added	that	the rest	were	big chains.
filler-noquantifier-otherquantifiers	Jason and Jackie had a lot of library books to return.	Jackie asked whether they were renewable.	Jason said that	many of them	were.	He added	that	the rest	had	to be returned	right away,	though.
filler-noquantifier-otherquantifiers	Mark wanted to download songs from the band he had just heard.	He asked Alex whether their songs were on iTunes.	Alex said that	none of them	were.	He added	that	they	were all	on Youtube.			Where could Mark hear the band's songs?	Youtube	iTunes
filler-noquantifier-otherquantifiers	Jackson was looking at sneakers in the shoe store.	He asked the clerk which brand made shoes with Velcro.	The clerk said that	none of them	did.	He added	that	Velcro	had gone	out of style.			Does the clerk think Velcro is popular nowadays?	No	Yes
filler-noquantifier-otherquantifiers	Jan and Marcia were looking at blenders.	Marcia asked Jan whether they could make ice cream.	Jan said that	none of them	could.	She added	that	she	was trying	to avoid	dairy,	anyway.
filler-noquantifier-otherquantifiers	Nell was talking with her old soccer teammate, Emma, at the reunion.	She asked Emma whether her kids played soccer.	Ella said that	none of them	did.	She added	that	they	were on	the swim team.
filler-noquantifier-otherquantifiers	Cassie and Rich were looking at apples at the grocery store.	Cassie asked Rich whether the apples in this aisle were organic.	Rich said that	none of them	were.	He added	that	there was	an organic	aisle	around	the corner.
filler-noquantifier-otherquantifiers	John was looking at cell phones in the store.	He asked the clerk which ones had voice recognition.	The clerk said that	none of them	did.	He added	that	only	smart phones	have that.			What kinds of phones did the clerk say have voice recognition?	Smart phones	All phones
filler-noquantifier-otherquantifiers	Michelle and her classmates wanted to take a group photo after dinner.	She asked her classmate Kenny who had a camera.	Kenny said that	none of them	did.	He added	that	they	would have	other chances	later.		Were the students able to take a picture?	No	Yes
filler-noquantifier-otherquantifiers	Maureen and Bonnie wanted to go to one of the nearby beaches.	Maureen asked Bonnie whether they would have sharks.	Bonnie said that	none of them	would.	She added	that	shark attacks	are	profoundly rare,	anyway.
filler-noquantifier-otherquantifiers	Curtis and Joanne were looking at chandeliers.	Joanne asked Curtis whether they needed special lightbulbs.	Curtis said that	none of them	did.	He added	that	they	were	just like	normal lamps.
filler-noquantifier-otherquantifiers	Alice and Kara were planting oak trees.	Alice asked Kara whether they would need to be pruned regularly.	Kara said that	none of them	would.	She added	that	they	were very	low maintenance.
filler-noquantifier-otherquantifiers	Gabe and Marcus were hanging out after the first day of class.	Marcus asked Gabe whether the girls in his classes were single.	Gabe said that	none of them	were.	He added	that	he wouldn't	introduce	any girls	to Marcus,	anyway.
filler-noquantifier-otherquantifiers	Damian wanted a jacket with elbow patches.	He asked his father which stores in town sold jackets like that.	His father said that	none of them	did.	He added	that	he	could	order one	online.
filler-noquantifier-otherquantifiers	Beth and Emily were trying to decide which bar to go to.	Beth asked Emily whether the bars downtown were open until 2:00.	Emily said that	several of them	were.	She added	that	the rest	closed	at 1:00.			Are there bars open after midnight?	Yes	No
filler-noquantifier-otherquantifiers	Ella was looking at the spices in the spice rack.	She asked Trey whether they were used in Indian food.	Trey said that	several of them	were.	He added	that	the rest	were	used in	other types	of food.	What was Ella looking at?	Spices	Drinks
filler-noquantifier-otherquantifiers	Phil and Monica were looking at houses with the realtor.	Phil asked the realtor whether these houses had home security systems.	The realtor said that	several of them	did.	She added	that	the rest	could	have them	installed.
filler-noquantifier-otherquantifiers	Shannon and Joan were perusing the power tools in the garage.	Joan asked Shannon whether they were under warranty.	Shannon said that	several of them	were.	She added	that	the rest	were	too old.
filler-noquantifier-otherquantifiers	Hannah and Crystal wanted to buy wine glasses at the yard sale.	Crystal asked Hannah whether they were from a matched set.	Hannah said that	several of them	were.	She added	that	the rest	were	unique.
filler-noquantifier-otherquantifiers	Geoff and Marion were trying to decide which island to visit.	Geoff asked Marion whether they were close enough for a day trip.	Marion said that	several of them	were.	She added	that	the rest	were	a bit	farther away.
filler-noquantifier-otherquantifiers	Teresa had shared a cookie recipe with Greg.	She asked Greg whether the cookies had turned out all right.	Greg said that	most of them	had.	He added	that	the rest	had gotten	a little	burnt.		What happened to some of the cookies?	They got burnt.	They broke.
filler-noquantifier-otherquantifiers	Scott was getting ready to order new software in the library.	He asked the technician whether the computers were compatible.	The technician said that	most of them	were.	He added	that	the rest	would	have to be	upgraded	first.	What was Scott ordering for the library?	Software	Books
filler-noquantifier-otherquantifiers	Elaine and Cliff were at a wedding reception.	Elaine asked Cliff whether the drinks there were non-alcoholic.	Cliff said that	most of them	were.	He added	that	the rest	were	alcoholic.
filler-noquantifier-otherquantifiers	Jerry and Sheila wanted to bring gum on the airplane.	Sheila asked Jerry whether the ones at the newsstand were sugar-free.	Jerry said that	most of them	were.	He added	that	the rest	did not	look	very good.
filler-noquantifier-otherquantifiers	Gerry and his son were at the amusement park.	Gerry asked the attendant whether the rides had height limits.	The attendant said that	most of them	did.	He added	that	the rest	were still	fun.
filler-noquantifier-otherquantifiers	Alan and Frank wanted to visit the museum.	Alan asked Frank whether the new exhibits were open to the public.	Frank said that	most of them	were.	He added	that	the rest	would be	open	soon.
filler-noquantifier-otherquantifiers	Amy was impressed by the other squash players in the club she was joining.	She asked another player whether they had had coaching.	The player said that	a few of them	had.	She added	that	the rest	had just	picked it up	over time.		What club was Amy joining?	Squash club	Chess club
filler-noquantifier-otherquantifiers	Joshua felt that the computers in the library were too slow.	He asked Seth whether the computers ran slowly for him too.	Seth said that	a few of them	did.	He added	that	the rest	he	had not tried	yet.		Where were Joshua and Seth testing computers?	The library	The student union
filler-noquantifier-otherquantifiers	Dylan and Janelle were going to look at apartments.	Janelle asked Dylan whether the units downtown had washing machines.	Dylan said that	a few of them	did.	He added	that	the rest	were	near	the laundromat.
filler-noquantifier-otherquantifiers	Jeremy and Brett were planning a hike.	Jeremy asked Brett whether the trails on this side of town were hilly.	Brett said that	a few of them	were.	He added	that	the rest	were	poorly maintained,	though.
filler-noquantifier-otherquantifiers	Colleen and Edward wanted to go bowling.	Edward asked Colleen whether the bowling alleys in town had weeknight specials.	Colleen said that	a few of them	did.	She added	that	the rest	had	better food.
filler-noquantifier-otherquantifiers	Liza and Beverly had just picked their classes.	Liza asked Beverly whether her classes had labs.	Beverly said that	a few of them	did.	She added	that	the rest	were	language	classes.
filler-noquantifier-otherquantifiers	The professors were discussing some students' presentations.	Dr. Smith asked Dr. Rivera whether the presentations had too many animations.	Dr. Rivera said that	two of them	did.	He added	that	the rest	were	all right.			Who had given presentations?	Students	Job applicants
filler-noquantifier-otherquantifiers	Glenn and Leah were planning to go to one of the concerts in town.	Glenn asked Leah whether they would have a light show.	Leah said that	two of them	did.	She added	that	the rest	were	more	low-key.		Who was Glenn going to a concert with?	Leah	Marty
filler-noquantifier-otherquantifiers	Natalie and Dean wanted to take a train on their vacation.	Natalie asked Dean whether they would have dining cars.	Dean said that	two of them	did.	He added	that	the rest	were	commuter trains.
filler-noquantifier-otherquantifiers	Tess and Wayne were shopping for a new camera.	Tess asked Wayne whether the models in this store had telephoto lenses.	Wayne said that	three of them	did.	He added	that	the rest	were	point-and-clicks.
filler-noquantifier-otherquantifiers	Chelsea and Wyatt were talking about going to a movie.	Wyatt asked Chelsea whether the movies in the theater were in 3-D.	Chelsea said that	three of them	were.	She added	that	the rest	were	normal.			Where did they want to see a movie?	In the theater	At home
filler-noquantifier-otherquantifiers	Josie and Christian were looking at the chickens in the coop.	Josie asked Christian whether the chickens were old enough to lay eggs.	Christian said that	three of them	were.	He added	that	the rest	would be	ready	soon.
filler-noquantifier-otherquantifiers	Jessie and Caleb were getting ready to go to orientation.	Caleb asked Jessie whether the workshops at orientation were mandatory.	Jessie said that	two of them	were.	She added	that	the rest	were	optional	but	recommended.
filler-noquantifier-otherquantifiers	Chad and Tori wanted to adopt a dog.	Chad asked Tori whether the dogs at the pound were fixed.	Tori said that	three of them	were.	She added	that	the rest	weren't	old enough	yet.
filler-noquantifier-otherquantifiers	Drew and Giles were in the computer lab.	Giles asked Drew whether the documents had printed correctly.	Drew said that	four of them	had.	He added	that	the rest	had gotten	jammed.			What had happened to the documents?	Got jammed	Out of paper
filler-noquantifier-otherquantifiers	Mandy and Shelby wanted to go out to eat.	Mandy asked Shelby whether the restaurants downtown served brunch.	Shelby said that	four of them	did.	She added	that	the rest	had	great	breakfast	options.
filler-noquantifier-otherquantifiers	Damon was doing laundry.	He asked his mother whether the shirts could go in the dryer.	His mother said that	four of them	could.	She added	that	the rest	should be	hung up	to dry.
filler-noquantifier-otherquantifiers	Ethan and Connor had just seen a big crash in the bike race.	Ethan asked Connor whether those riders were still in the race.	Connor said that	four of them	were.	He added	that	the rest	had	dropped out.
