# Supplementary material for: The Realization of Scalar Inferences: Context Sensitivity without Processing Cost
Source: PLoS One. 2013 May 16;8(5):e63943. doi: 10.1371/journal.pone.0063943 (PMC3655969; doi:10.1371/journal.pone.0063943)
Supplement: File S2 — Reading time and accuracy data. The data are in the form of a zipped file which includes an R data file that can be loaded in R (http://www.r-project.org/). The reading time data and accuracy data are stored as separate objects within that file. After loading the data in R, a description of the objects can be viewed by typing cat(Explanation) at the command line. (ZIP) [file pone.0063943.s002.zip]

Archive with 1 entries (1 files):
- File S2.RData
